# Supplementary material for: Protein phosphatase complement in rice: genome-wide identification and transcriptional analysis under abiotic stress conditions and reproductive development
Source: BMC Genomics. 2010 Jul 16;11:435. doi: 10.1186/1471-2164-11-435 (PMC3091634; doi:10.1186/1471-2164-11-435)
Supplement: Additional file 1 — Table S1. Details of stress inducible rice genes used to verify the stress treatment. [file 1471-2164-11-435-S1.XLSX]

## Sheet: Sheet1
Table S1.	Detail of selected stress Induced genes in rice (adopted from Rabbani et al 2003 and already known OsDREB1A gene )
EST	Full length cDNA	Genome	Tigr LOC	Rice gene
BP432939	AK105331	AP002836	LOC_Os01g09220	transposon protein
C26345	AK073728	AP002539	LOC_Os01g06590	zinc finger, C3HC4 type domain containing protein
BP432946	AK058773	AP004087	LOC_Os02g08440	OsWRKY71 - Superfamily of TFs having WRKY and zinc finger domains
BP432968	AK063578	AL731763	LOC_Os12g29400	GRAM domain containing protein
	AK106041		LOC_Os02g45450	OsDREB1A
