# Supplementary material for: Protein phosphatase complement in rice: genome-wide identification and transcriptional analysis under abiotic stress conditions and reproductive development
Source: BMC Genomics. 2010 Jul 16;11:435. doi: 10.1186/1471-2164-11-435 (PMC3091634; doi:10.1186/1471-2164-11-435)
Supplement: Additional file 3 — Table S2. List of primers used for real time PCR expression analysis. [file 1471-2164-11-435-S3.XLSX]

## Sheet: Sheet1
Table S2. List of primers used for real time expression analysis
Gene ID	Primer sequence
OsPP9F	5' GAC GTA TCC CTG GTC GAA CTT G 3'
OsPP9R	5' TGT AAT CCC AAA GAC CAT CTG TTG 3'
OsPP10F	5' AAA CGA AGA GGT ATG CGA TGT TG 3'
OsPP10R	5' GGC TGA TGC TGG GTT TGT G 3'
OsPP12F	5' CGA TGA GCG TGT GCT ATT TGT AG 3'
OsPP12R	5' GGC CGA AAT GTC AGC TTA AGA 3'
OsPP48F	5' TTC CTT TCT TTG GGC GTT TGT 3'
OsPP48R	5' TCA GAC AGA TCA GCC CGC TCC T 3'
OsPP50F	5' CAT CAG CAA CGA CAA AGC TTC T 3'
OsPP50R	5' CGT CAG TCG AGC CCC TAG TAA 3'
OsPP55F	5' CCG TGA TCT GAA GAC GAT AGA GAA 3'
OsPP55R	5' ACG ACG ATG ACG CTG ATG TC 3'
OsPP72F	5' AGG CGT AGC GAT GGA GAT GT 3'
OsPP72R	5' GCA GCA ACC CGT TCA CAC T 3'
OsPP76F	5' GAC CAA ATC CAG CAA ATG CA 3'
OsPP76R	5' CGA CCT GAC GCC ACA AAT TA 3'
OsPP79F	5' GAC GAG TTG GAA CGA GTG GAA 3'
OsPP79R	5' AAA CAC CAA GGA CAC GGT AAC C 3'
OsPP91F	5' GTT TTT TGC CAT CTC CTT CGT T 3'
OsPP91R	5' CTT AAC CTG CGA TTG CAA GTT G 3'
OsPP105F	5' CCG GTG CTT ATT CAC TGC AA 3'
OsPP105R	5' ATT TCC TCA AGC AAC CAA CCA 3'
OsPP108F	5' CGC AGC TCC GAC AAC ATC T 3'
OsPP108R	5' GCA TCA GCT GGG TGA CAC TCT 3'
OsPP114F	5' CCC GCA ATG GGA TTG CTA 3'
OsPP114R	5' GAT CTG AAT ACC TCA TCT CCC TCT TT 3'
Actin-F	5' CAG CCA CAC TGT CCC CAT CTA 3'
Actin-R	5' AGC AAG GTC GAG ACG AAG GA 3'
