# Supplementary material for: Protein phosphatase complement in rice: genome-wide identification and transcriptional analysis under abiotic stress conditions and reproductive development
Source: BMC Genomics. 2010 Jul 16;11:435. doi: 10.1186/1471-2164-11-435 (PMC3091634; doi:10.1186/1471-2164-11-435)
Supplement: Additional file 5 — Table S3. Features of OsPPs in rice genome. [file 1471-2164-11-435-S5.XLSX]

## Sheet: Sheet1
Table S3.Features of OsPPs in rice genome. Synonyms have been given only to those OsPP2C genes which have been identified by Xue et al (2008).
Gene Name	Synonym	TIGR Locus ID	KOME Accession	Size(bp)	Size(AA)	introns	Alternative splicing	domain#
OsPP1		LOC_Os01g07090	AK099645	996	332	11		b+c
OsPP2	OsPP2C02	LOC_Os01g19130	AK070333	1143	381	3		b+c
OsPP3		LOC_Os01g20940	AK103288	2781	927	10		e
OsPP4		LOC_Os01g24470	AK069585	2616	872	9	2	e
OsPP5		LOC_Os01g24750	AK100195	978	326	3		a
OsPP6		LOC_Os01g29469	AK103881	600	200	4		e
OsPP7	OsPP2C03	LOC_Os01g32964	AK059183	1005	335	7		b+c
OsPP8	OsPP2C04	LOC_Os01g36080	AK069784	1974	658	11	4	h
OsPP9	OsPP2C05	LOC_Os01g37130	AK106278	1170	390	10	2	b+c
OsPP10	OsPP2C06	LOC_Os01g40094	EST	1404	468	3		b+c
OsPP11	OsPP2C07	LOC_Os01g43100	EST	1176	392	7		b+c
OsPP12	OsPP2C08	LOC_Os01g46760	AK068272	1212	404	2		b+c
OsPP13		LOC_Os01g49690	AK068018	912	304	9		a
OsPP14		LOC_Os01g53710	AK073172	1026	342	5		f
OsPP15	OsPP2C09	LOC_Os01g62760	AK065949	1245	415	3		b+c
OsPP16		LOC_Os01g64010	AK071555	780	260	4	2	f
OsPP17		LOC_Os01g74530	AK100571	1131	377	5		b+c
OsPP18	OsPP2C10	LOC_Os02g05630	AK066016	1047	349	7	4	b+c
OsPP19	OsPP2C11	LOC_Os02g08364	AK120521	1089	363	12		b+c
OsPP20		LOC_Os02g12580	AK072676	924	308	5		a
OsPP21	OsPP2C12	LOC_Os02g13100	AK067205	1170	390	1		b+c
OsPP22	OsPP2C13	LOC_Os02g15594	AK069289	1092	364	7		b+c
OsPP23		LOC_Os02g17970	EST	3264	1088	14	2	b+c
OsPP24	OsPP2C14	LOC_Os02g27220	AK120615	1557	519	4		b+c
OsPP25	OsPP2C15	LOC_Os02g35910	AK069840	1329	443	8		b+c
OsPP26	OsPP2C16	LOC_Os02g38580	AK106903	1566	522	10		b+c
OsPP27	OsPP2C17	LOC_Os02g38690		2292	764	12		b+c
OsPP28	OsPP2C18	LOC_Os02g38710	AK119492	2415	805	12		b+c
OsPP29	OsPP2C19	LOC_Os02g38780		1959	653	16	3	b+c
OsPP30	OsPP2C20	LOC_Os02g38804	EST	1554	518	11		b+c
OsPP31	OsPP2C21	LOC_Os02g39410	EST	1467	489	9	3	b+c
OsPP32		LOC_Os02g39470		2916	972	14		b+c
OsPP33	OsPP2C22	LOC_Os02g39480		1746	582	12		b+c
OsPP34	OsPP2C23	LOC_Os02g42250		960	320	0		b+c
OsPP35	OsPP2C24	LOC_Os02g42270		948	316	0		b+c
OsPP36	OsPP2C25	LOC_Os02g46080	AK111835	1176	391	4	2	b+c
OsPP37	OsPP2C26	LOC_Os02g46490	AK101521	1791	597	3		b
OsPP38		LOC_Os02g48840	AK102281	807	269	4		e
OsPP39		LOC_Os02g53160	EST	615	205	4		f
OsPP40	OsPP2C27	LOC_Os02g55560	AK099720	1065	355	3	2	b
OsPP41		LOC_Os02g57450	AK120439	951	317	4	2	a
OsPP42		LOC_Os03g01750	AK062666	1107	369	14	6	f
OsPP43	OsPP2C28	LOC_Os03g04430	AK065303	1200	400	4	3	b+c
OsPP44		LOC_Os03g07150	AK069884	945	315	10	2	a
OsPP45		LOC_Os03g09220	EST	1797	599	7	6	b+c
OsPP46	OsPP2C29	LOC_Os03g10950	AK072292	1179	393	2		b+c
OsPP47		LOC_Os03g16110	AK073140	969	323	4	3	a
OsPP48	OsPP2C30	LOC_Os03g16170	AK069274	1215	405	3	2	b+c
OsPP49	OsPP2C31	LOC_Os03g16760	AK107250	1896	632	3		b
OsPP50	OsPP2C32	LOC_Os03g18150	EST	1176	392	2		b+c
OsPP51	OsPP2C33	LOC_Os03g18970	AK101878	1299	433	6		b+c
OsPP52		LOC_Os03g25600	AK102996	2934	978	5	2	b
OsPP53		LOC_Os03g27780	EST	1320	440	7	2	b+c
OsPP54		LOC_Os03g44500	EST	3012	1004	20		a
OsPP55	OsPP2C34	LOC_Os03g55320	AK102620	1143	381	3	3	b+c
OsPP56		LOC_Os03g59060	AK060885	924	308	10	2	a
OsPP57		LOC_Os03g59470	AK103140	1440	480	4		b+c
OsPP58		LOC_Os03g59530	AK071374	1686	562	12		i
OsPP59	OsPP2C35	LOC_Os03g60650	AK071722	1920	640	3		b
OsPP60	OsPP2C36	LOC_Os03g61690	AK120748	1161	387	3	2	b+c
OsPP61	OsPP2C37	LOC_Os04g08560	EST	1305	435	4		b+c
OsPP62		LOC_Os04g17130		4533	1511	15		e
OsPP63	OsPP2C38	LOC_Os04g25570	AK071295	1383	461	4		b+c
OsPP64	OsPP2C39	LOC_Os04g33080	EST	1563	521	5	3	b
OsPP65	OsPP2C40	LOC_Os04g37660	EST	1386	462	8		b+c
OsPP66	OsPP2C41	LOC_Os04g37904	EST	855	285	5	2	b+c
OsPP67	OsPP2C42	LOC_Os04g42260	EST	1059	353	11		b+c
OsPP68	OsPP2C43	LOC_Os04g49490	EST	1167	389	3	2	b+c
OsPP69	OsPP2C44	LOC_Os04g52000	AK070129	966	322	4		b+c
OsPP70	OsPP2C45	LOC_Os04g56450	AK072534	849	283	7	2	b+c
OsPP71	OsPP2C46	LOC_Os05g02110		1782	594	3		b
OsPP72	OsPP2C47	LOC_Os05g04360	AK067074	1170	390	3		b+c
OsPP73		LOC_Os05g05240	EST	2676	892	20	2	a
OsPP74		LOC_Os05g11550	AK101918	1452	484	12	2	j
OsPP75	OsPP2C48	LOC_Os05g29030	EST	1176	392	3	2	b+c
OsPP76	OsPP2C49	LOC_Os05g38290	EST	1251	417	3	2	b+c
OsPP77		LOC_Os05g44910	EST	1134	378	5		f
OsPP78	OsPP2C50	LOC_Os05g46040	EST	1164	388	3	2	b+c
OsPP79	OsPP2C51	LOC_Os05g49730	AK108969	1146	382	2		b+c
OsPP80	OsPP2C52	LOC_Os05g50970	AK101645	1476	492	8		b+c
OsPP81	OsPP2C53	LOC_Os05g51510	AK104323	1338	446	3	2	b+c
OsPP82		LOC_Os06g05870		816	272	5	2	f
OsPP83		LOC_Os06g06880	AK064345	969	323	2		a
OsPP84	OsPP2C54	LOC_Os06g08140	AK065602	1083	361	3		b+c
OsPP85		LOC_Os06g20340	AK071054	846	282	4	2	e
OsPP86	OsPP2C55	LOC_Os06g33530	EST	1062	354	6		b+c
OsPP87	OsPP2C56	LOC_Os06g33549	EST	1059	353	7		b+c
OsPP88		LOC_Os06g37660	AK072676	921	307	5		a
OsPP89	OsPP2C57	LOC_Os06g39600	AK070996	1104	368	3	2	b+c
OsPP90	OsPP2C58	LOC_Os06g44210	AK112023	1107	369	11		b+c
OsPP91	OsPP2C59	LOC_Os06g48300	AK071637	984	328	7		b+c
OsPP92	OsPP2C60	LOC_Os06g50380	AK121514	1179	393	5	3	b+c
OsPP93	OsPP2C61	LOC_Os07g02330	AK102668	1134	378	1		b+c
OsPP94		LOC_Os07g11010	AF075603	1758	586	12	2	i
OsPP95	OsPP2C62	LOC_Os07g32380	EST	873	291	4		b+c
OsPP96	OsPP2C63	LOC_Os07g33230		672	224	2		a
OsPP97	OsPP2C64	LOC_Os07g37890	AK069418	1284	428	4		b+c
OsPP98	OsPP2C65	LOC_Os07g45170		1338	446	2		b+c
OsPP99		LOC_Os07g49040	AK059256	1296	432	6		b+c
OsPP100		LOC_Os08g29160	AK072357	1782	594	9		f
OsPP101		LOC_Os08g35440	AK121378	924	308	2		a
OsPP102	OsPP2C66	LOC_Os08g39100	AK073076	1596	532	4		b+c
OsPP103		LOC_Os08g40200	EST	1287	429	4		a
OsPP104		LOC_Os08g44320	AK060067	807	269	5		g
OsPP105		LOC_Os09g05020	AK121831	669	223	4	2	f
OsPP106		LOC_Os09g11230	AK073644	924	308	7		a
OsPP107	OsPP2C67	LOC_Os09g14540	AK064380	1104	368	10		b
OsPP108	OsPP2C68	LOC_Os09g15670	AK063334	1077	359	0		b+c
OsPP109	OsPP2C69	LOC_Os09g28560	AK108735	1269	423	8		b+c
OsPP110	OsPP2C70	LOC_Os09g38550	EST	1089	363	11	4	b+c
OsPP111	OsPP2C71	LOC_Os10g22460	AK071987	1398	466	8		b+c
OsPP112		LOC_Os10g27050	AK099604	945	315	10		a
OsPP113		LOC_Os10g39540	EST	990	330	3	4	b+c
OsPP114	OsPP2C72	LOC_Os10g39780	AK119635	1182	394	4	4	b
OsPP115		LOC_Os10g41240	AK103006	1089	363	5	2	f
OsPP116	OsPP2C73	LOC_Os11g01790	AK063260	1263	421	4		b+c
OsPP117		LOC_Os11g02180	AK072567	816	272	3		f
OsPP118		LOC_Os11g04180	AK063731	1071	357	5		e+f
OsPP119		LOC_Os11g11070		2094	698	18	2	f
OsPP120	OsPP2C74	LOC_Os11g13820	EST	1194	398	3		b+c
OsPP121	OsPP2C75	LOC_Os11g22404	AK070536	1299	433	4		b+c
OsPP122	OsPP2C76	LOC_Os11g37540	EST	3348	1116	18		h
OsPP123		LOC_Os12g01770	EST	1632	544	5		b+c
OsPP124		LOC_Os12g02120	AK072567	816	272	3	2	f
OsPP125		LOC_Os12g03990	AK063731	1071	357	5		e+f
OsPP126		LOC_Os12g05660	AK071572	720	240	4	4	f
OsPP127		LOC_Os12g07590	AK106448	987	329	8	3	d
OsPP128		LOC_Os12g09120	AK100343	1998	666	17		f
OsPP129	OsPP2C77	LOC_Os12g09640	EST	1266	422	3		b+c
OsPP130		LOC_Os12g21890	AK100320	1977	659	12		f
OsPP131	OsPP2C78	LOC_Os12g39120	AK071206	1179	393	3		b+c
OsPP132		LOC_Os12g42310	AK065064	3030	1010	20		a
		# for domains refer to supplimentry figure S2 (Additional file4)
