# Supplementary material for: Protein phosphatase complement in rice: genome-wide identification and transcriptional analysis under abiotic stress conditions and reproductive development
Source: BMC Genomics. 2010 Jul 16;11:435. doi: 10.1186/1471-2164-11-435 (PMC3091634; doi:10.1186/1471-2164-11-435)
Supplement: Additional file 7 — Table S4. Differential expression analysis of OsPP genes under abiotic stress conditions. A gene is considered differentially expressed if it is up- or down-regulated at least 2 folds, at P value ≤ 0.05, with respect to 7 days old unstressed seedling. [file 1471-2164-11-435-S7.XLSX]

## Sheet: Sheet1
Table S4.Differential expression analysis of OsPP genes under abiotic stress conditions. A gene is considered differentially expressed if it is up- or down-regulated >2 folds, at P value less than 0.05, with respect to 7 days old seedling .
			SALT STRESS			DROUGHT			COLD STRESS
PROBE SET ID	GENE NAME	TIGR LOCUS ID	Corrected P value	Fold Change	Regulation	Corrected P value	Fold Change	Regulation	Corrected P value	Fold Change	Regulation
Os.5408.1.S1_at	OsPP1	LOC_Os01g07090	0.0021722	1.8234	down	0.00121981	2.42305	down	0.73429	1.03274	up
Os.34741.1.S1_at	OsPP2	LOC_Os01g19130	0.000271354	3.50203	up	2.33547e-06	9.97201	up	5.22401e-05	3.05318	up
Os.16993.1.S1_at	OsPP6	LOC_Os01g29469	0.00949314	1.45136	down	0.00107252	2.29907	down	0.00398657	1.39161	down
Os.15194.1.S1_at	OsPP9	LOC_Os01g37130	0.00191944	1.6302	down	8.53909e-07	3.10865	down	3.09342e-05	2.16603	down
Os.5367.1.S1_at	OsPP10	LOC_Os01g40094	2.96204e-05	14.5359	up	1.15357e-05	25.7768	up	0.235562	1.35678	up
Os.32938.1.S1_at	OsPP11	LOC_Os01g43100	0.0414318	1.42196	down	0.00137521	2.31346	down	0.399159	1.10209	up
Os.5690.1.S1_at	OsPP12	LOC_Os01g46760	0.000166382	19.8726	up	1.58207e-05	68.3704	up	0.822336	1.04686	up
Os.27906.1.S1_a_at	OsPP15	LOC_Os01g62760	3.07717e-06	21.5617	up	9.93306e-07	33.6952	up	0.76722	1.04998	up
Os.14216.1.S1_a_at	OsPP17	LOC_Os01g74530	0.00354849	1.42764	down	5.29819e-05	2.22489	down	0.0283481	1.13317	down
Os.11634.1.S1_at	OsPP18	LOC_Os02g05630	0.00045316	1.64286	up	9.13478e-05	2.00201	up	0.508976	1.01473	down
Os.17213.1.S1_x_at	OsPP23	LOC_Os02g17970	0.0956543	1.6095	down	8.79274e-06	3.5708	down	0.308175	1.34502	down
Os.22480.1.S1_at	OsPP25	LOC_Os02g35910	0.314559	1.16194	up	0.0109734	1.77905	up	0.00212582	2.7107	up
Os.13743.1.S1_at	OsPP40	LOC_Os02g55560	0.000423468	2.32276	up	3.30387e-05	3.04557	up	5.21467e-05	3.36105	up
Os.10384.1.S1_at	OsPP46	LOC_Os03g10950	0.00238898	3.19279	up	0.000284062	6.42037	up	0.0132478	2.63318	up
Os.35013.1.S1_at	OsPP48	LOC_Os03g16170	4.29777e-06	48.7744	up	6.2289e-07	121.526	up	0.0707499	2.37067	up
OsAffx.12910.1.S1_at	OsPP50	LOC_Os03g18150	0.000150771	3.93896	up	8.81192e-05	5.20259	up	4.27884e-05	8.29054	up
Os.7447.1.S1_a_at	OsPP52	LOC_Os03g25600	0.0299071	1.29118	down	0.0016192	1.62532	down	0.00115439	2.05398	down
Os.40410.1.A1_s_at	OsPP54	LOC_Os03g44500	0.000140911	1.30304	up	0.00081236	1.62248	up	0.0041011	1.15514	up
Os.38297.1.S1_a_at	OsPP55	LOC_Os03g55320	0.000595019	4.4162	up	9.26525e-05	9.92174	up	0.000379327	5.44695	up
OsAffx.25929.1.S1_at	OsPP61	LOC_Os04g08560	0.0273288	1.56052	up	0.00131163	3.22835	up	0.705332	1.18417	down
Os.52757.1.S1_at	OsPP63	LOC_Os04g25570	0.116979	1.3627	down	0.00270156	2.69618	down	0.0218646	1.84586	down
Os.12049.1.S1_at	OsPP66	LOC_Os04g37904	0.0636247	1.39571	up	0.0012319	2.7926	up	0.531331	1.09163	up
OsAffx.14345.1.S1_at	OsPP68	LOC_Os04g49490	0.00434411	3.33966	down	0.0281364	1.63232	down	0.999326	1.00015	down
Os.11204.1.S1_at	OsPP69	LOC_Os04g52000	0.00359432	1.61694	up	2.49734e-06	2.921	up	0.000360729	1.35476	up
Os.9653.1.S1_at	OsPP72	LOC_Os05g04360	7.47011e-06	3.11087	up	2.45696e-06	6.87032	up	0.00356035	1.39647	up
Os.19558.1.S1_at	OsPP74	LOC_Os05g11550	8.58459e-05	2.88078	down	0.000281316	2.42776	down	0.00540611	1.53485	down
OsAffx.27219.1.S1_at	OsPP76	LOC_Os05g38290	6.1918e-05	72.8917	up	7.14479e-06	142.971	up	0.941413	1.02481	down
Os.18094.2.S1_a_at	OsPP78	LOC_Os05g46040	3.3591e-06	9.60937	up	8.94847e-07	21.0421	up	0.0186445	1.30064	up
Os.50134.1.S1_at	OsPP79	LOC_Os05g49730	0.000177153	14.0491	up	2.05897e-06	104.653	up	0.135255	1.30186	down
Os.52518.1.S1_at	OsPP81	LOC_Os05g51510	0.0106632	2.18531	up	0.00128029	3.70542	up	0.616799	1.10362	down
Os.19570.1.S1_at	OsPP83	LOC_Os06g06880	0.00338451	1.26053	down	0.000960883	2.06714	down	0.0977123	1.09956	down
Os.17303.1.S1_at	OsPP84	LOC_Os06g08140	0.00178952	1.47328	down	6.63024e-05	2.06594	down	0.00207438	1.43917	down
Os.34372.1.S1_at	OsPP91	LOC_Os06g48300	5.67769e-07	124.693	up	1.39394e-07	441.722	up	0.086009	1.18409	up
Os.38299.1.S1_at	OsPP93	LOC_Os07g02330	0.00361994	2.96229	up	9.15792e-05	4.82076	up	0.933899	1.01984	down
Os.47314.1.S1_at	OsPP102	LOC_Os08g39100	0.00291692	1.6275	down	0.00110729	2.02754	down	0.00263158	1.22648	down
OsAffx.6092.1.S1_at	OsPP103	LOC_Os08g40200	0.0042743	1.74385	up	0.000187793	3.01959	up	0.0758061	1.30399	up
Os.38393.1.S1_at	OsPP105	LOC_Os09g05020	0.000505201	2.69641	up	0.000295523	2.71488	up	0.0289212	1.36462	up
Os.9022.1.S1_at	OsPP108	LOC_Os09g15670	9.07761e-06	191.875	up	4.79371e-06	414.827	up	0.657034	1.1722	down
Os.49657.1.S1_at	OsPP109	LOC_Os09g28560	0.237832	1.28453	up	0.00375892	2.77795	up	0.934006	1.02161	up
Os.46329.1.S1_at	OsPP110	LOC_Os09g38550	0.000498092	1.64652	up	1.63637e-05	2.30998	up	0.171309	1.15431	down
Os.2657.1.S1_x_at	OsPP113	LOC_Os10g39540	0.109897	1.26178	up	0.230424	1.21328	up	0.00107828	2.52649	up
Os.3095.1.S1_at	OsPP114	LOC_Os10g39780	0.000252089	2.02219	up	2.56773e-05	3.23961	up	0.00804113	1.26391	up
Os.11628.1.S1_at	OsPP125	LOC_Os12g03990	0.0544871	1.49931	down	0.0134338	2.27055	down	0.0342049	1.70681	down
Os.23162.1.S1_a_at	OsPP126	LOC_Os12g05660	0.0945145	1.43001	down	0.0202962	2.82561	down	0.00231383	2.15553	down
Os.22971.1.S1_at	OsPP127	LOC_Os12g07590	0.0599619	1.27161	down	0.000780255	2.15815	down	0.615313	1.06136	down
Os.22969.1.S1_at	OsPP131	LOC_Os12g39120	0.203563	1.32332	up	0.00112478	3.62584	up	0.150868	1.37203	down
