# Supplementary material for: Protein phosphatase complement in rice: genome-wide identification and transcriptional analysis under abiotic stress conditions and reproductive development
Source: BMC Genomics. 2010 Jul 16;11:435. doi: 10.1186/1471-2164-11-435 (PMC3091634; doi:10.1186/1471-2164-11-435)
Supplement: Additional file 8 — Table S5. MPSS data for 17 base signature. Expression evidences from MPSS were obtained for all the OsPPs, which were not having corresponding probe set. Only those 17 base signatures, which uniquely identify the individual OsPP, were considered. The transcript abundance in parts per million (TPM) present in mRNA libraries is listed. [file 1471-2164-11-435-S8.XLSX]

## Sheet: Sheet2
Table S5. MPSS data for 17 base signature. Expression evidences from MPSS were obtained for all the OsPPs and looked for those which were not having corresponding probeset. Only those 17 base signatures which uniquely identify the individual OsPP were considered. The transcript abundance in parts per million (TPM) present in 20 m-RNA libraries is listed.
TIGR LOCUS ID	Signature	GENE NAME	NYR	NSR	NDR	NCR	NYL	NSL	NDL	NCL
LOC_Os01g19130	GATCAGGAGGGTTAGAT	OsPP2	88	0	32	0	0	0	0	202
LOC_Os01g20940	GATCAGCCGCGGTGGGA	OsPP3	11	1	15	0	0	5	13	0
LOC_Os01g24470	GATCATGCGGCAATGTG	OsPP4	0	0	12	0	0	0	0	0
LOC_Os01g24750	GATCCTCTTTTTTTTGT	OsPP5	0	0	0	0	0	0	0	22
LOC_Os01g32964	GATCAAACAATACGTCA	OsPP7	0	0	41	0	0	0	0	0
LOC_Os01g36080	GATCATGTTGCTAGTTG	OsPP8	0	0	80	0	0	0	0	0
LOC_Os01g37130	GATCAACTACGGCAACA	OsPP9	0	0	0	0	0	4	28	0
LOC_Os01g43100	GATCACAAACCAAATAG	OsPP11	0	0	0	0	12	44	0	0
LOC_Os01g46760	GATCGGGCGCCGGAGGG	OsPP12	0	0	0	0	19	11	2	0
LOC_Os01g49690	GATCTAGTTTGCCGAGC	OsPP13	29	331	186	0	0	16	165	222
LOC_Os01g53710	GATCTCTGAAACTTACC	OsPP14	1	0	0	0	0	48	0	16
LOC_Os01g62760	GATCTCCGCCGGGGATT	OsPP15	78	0	23	258	0	50	6	811
LOC_Os01g64010	GATCTCGCAAGAAAACT	OsPP16	8	36	72	0	43	32	22	50
LOC_Os02g05630	GATCGCTTGCTGGTTGC	OsPP18	0	0	0	0	14	0	0	10
LOC_Os02g12580	GATCCAGCTCCTCGGCA	OsPP20	0	20	22	0	0	0	47	0
LOC_Os02g15594	GATCACAAACCTAACAG	OsPP22	0	0	6	0	0	1	0	12
LOC_Os02g17970	GATCAGGCTGCTCCAGA	OsPP23	0	0	0	0	0	0	0	3
LOC_Os02g27220	GATCTGTCTGCTGTTGA	OsPP24	0	0	0	0	0	0	17	0
LOC_Os02g35910	GATCCATGAAGACTGGT	OsPP25	0	0	11	0	8	0	0	12
LOC_Os02g38580	GATCTGCGGAAAAGGCT	OsPP26	42	61	13	0	51	28	133	0
LOC_Os02g39410	GATCAGGAAAAGAAGGT	OsPP31	0	0	0	0	23	0	0	3
LOC_Os02g46080	GATCTTAAGAAAGTCGA	OsPP36	9	0	16	0	3	3	0	0
LOC_Os02g53160	GATCTGTAACCATGCTG	OsPP39	0	0	32	0	0	0	0	0
LOC_Os02g55560	GATCGTCGAGGAGGCAA	OsPP40	0	0	0	10	0	0	0	0
LOC_Os02g57450	GATCCGGTGTTGCTGGA	OsPP41	0	0	0	0	42	0	0	41
LOC_Os03g01750	GATCCAGACCTTGAGTA	OsPP42	10	0	0	0	0	3	0	1
LOC_Os03g04430	GATCGTGGCGTGAGGCG	OsPP43	230	222	307	106	103	96	161	147
LOC_Os03g09220	GATCGGCAACCTGTAGA	OsPP45	0	13	3	0	52	12	39	59
LOC_Os03g16110	GATCTTATTTGCCGGGC	OsPP47	627	476	472	0	260	259	374	208
LOC_Os03g16760	GATCCACGCGGCGGGAG	OsPP49	20	0	2	0	0	0	0	0
LOC_Os03g18150	GATCATACAGCTGCAGC	OsPP50	242	635	919	0	136	135	92	446
LOC_Os03g25600	GATCTTCTGGTTGAGCA	OsPP52	4	0	0	0	0	0	0	0
LOC_Os03g44500	GATCTGTAGTTCTTGGA	OsPP54	0	0	0	0	0	0	38	0
LOC_Os03g55320	GATCTGAAGACGATAGA	OsPP55	0	0	0	0	0	0	0	41
LOC_Os03g59060	GATCGATGTGGTTGGGG	OsPP56	0	0	7	0	28	9	0	5
LOC_Os03g59470	GATCAGTGCTATAGTTG	OsPP57	9	82	55	2	90	102	72	124
LOC_Os03g59530	GATCGTCCTACCTGCTG	OsPP58	0	20	4	0	19	0	55	0
LOC_Os03g60650	GATCCTGCGTGTAAATA	OsPP59	39	28	31	11	73	116	11	51
LOC_Os03g61690	GATCAGTTTCTGTGGGC	OsPP60	34	28	70	24	48	15	16	3
LOC_Os04g33080	GATCCTGCAAAGTATCT	OsPP64	218	0	0	0	0	20	0	11
LOC_Os04g37904	GATCCGAATGTCGAGCG	OsPP66	0	0	4	8	0	1	0	4
LOC_Os04g52000	GATCAAGGACCCCCAGG	OsPP69	5	8	2	17	0	16	7	72
LOC_Os04g56450	GATCGATTCATGACCCA	OsPP70	0	3	0	2	6	0	0	1
LOC_Os05g04360	GATCGCTAGGGCGAGGC	OsPP72	197	58	121	231	63	79	148	486
LOC_Os05g11550	GATCCTCAGCCTCAACT	OsPP74	0	0	0	0	0	0	5	0
LOC_Os05g29030	GATCTGCCTCTTCTTCC	OsPP75	116	134	117	91	76	37	72	589
LOC_Os05g38290	GATCAGCGATTAGATAA	OsPP76	0	0	0	0	0	7	0	0
LOC_Os05g44910	GATCTCGAGGGATACGA	OsPP77	0	0	7	0	0	4	25	11
LOC_Os05g46040	GATCCACCGACCCTGCT	OsPP78	0	0	0	0	166	95	6	196
LOC_Os05g51510	GATCCGGCTGCTCAAGC	OsPP81	0	0	0	5	0	0	0	46
LOC_Os06g05870	GATCACCTTGTTATTCC	OsPP82	1	7	0	0	18	71	1	36
LOC_Os06g06880	GATCCTTAAGCCTTCTG	OsPP83	0	20	0	0	17	0	13	4
LOC_Os06g08140	GATCGTTGAGGAGGCAA	OsPP84	0	0	0	0	6	21	0	0
LOC_Os06g20340	GATCGAATATGAACAGA	OsPP85	0	0	0	0	36	21	0	21
LOC_Os06g33549	GATCTCTTGCTATTAGG	OsPP87	0	0	8	0	26	25	6	5
LOC_Os06g39600	GATCCCGGGGGCGGCGG	OsPP89	0	0	0	0	0	0	13	0
LOC_Os06g44210	GATCCTAGTGCAGTTCA	OsPP90	67	144	50	0	81	57	115	14
LOC_Os06g48300	GATCAAGCCTCCTAACA	OsPP91	0	0	0	0	0	1	0	7
LOC_Os07g02330	GATCGAGCGAGGGGTGA	OsPP93	0	1	0	44	29	75	30	53
LOC_Os07g32380	GATCATGAACCAAACAA	OsPP95	0	28	40	0	52	24	16	8
LOC_Os07g37890	GATCCTAATGAACCTCA	OsPP97	3	22	6	0	0	0	21	7
LOC_Os07g45170	GATCACTCCAGCCCACC	OsPP98	0	0	12	0	0	0	0	17
LOC_Os07g49040	GATCAAGCCACTCTAC	OsPP99	0	28	20	0	0	1	6	0
LOC_Os08g29160	GATCTCATTGCACTAG	OsPP100	0	0	1	0	3	33	0	0
LOC_Os08g40200	GATCACATCTTTTGTC	OsPP103	2	4	4	0	34	64	0	63
LOC_Os09g05020	GATCAGGCTGTTCCAG	OsPP105	3	0	2	14	25	3	5	55
LOC_Os09g11230	GATCCTCGTCGAGGAG	OsPP106	0	13	0	3	7	0	0	5
LOC_Os09g15670	GATCTCCGGCGAGGCA	OsPP108	0	0	0	370	0	15	0	75
LOC_Os09g38550	GATCCAAACAAGTAG	OsPP110	111	146	54	24	91	155	121	76
LOC_Os10g22460	GATCTGCAGCCGGAAG	OsPP111	0	0	0	6	5	0	0	0
LOC_Os10g41240	GATCGTTCGACTTGCA	OsPP115	0	92	45	0	85	106	40	46
LOC_Os11g04180	GATCTGAGAGGCTATC	OsPP118	2	0	0	0	0	8	0	0
LOC_Os11g22404	GATCCAGCTTACGAT	OsPP121	0	0	0	0	15	14	0	0
LOC_Os12g02120	GATCTTGGTTCTTGGT	OsPP124	17	12	0	0	10	0	0	0
LOC_Os12g03990	GATCTGAAATGCTATC	OsPP125	0	0	0	0	4	1	0	0
LOC_Os12g05660	GATCAGAACTGGAAAAA	OsPP126	0	5	0	0	0	2	4	31
LOC_Os12g07590	GATCTTTTGGAGTCTA	OsPP127	48	66	63	1	40	98	17	0
LOC_Os12g09640	GATCAGGGCTGCGTAC	OsPP129	37	36	54	8	1	7	2	110
LOC_Os12g21890	GATCATCCAAGGGCAG	OsPP130	0	0	127	0	0	0	0	0
	NYR	14-days-young roots
	NSR	14-days young roots stressed in 250 mM NaCl for 24h.
	NDR	14-days young roots stressed in drought for 5 days
	NCR	14-days young roots stressed in 4 °C cold for 24h
	NYL	14-days-young leaves
	NSL	14-days young leaves stressed in 250 mM NaCl for 24h
	NDL	14-days young leaves stressed in drought for 5 days
	NCL	14-days young leaves stressed in 4 °C cold for 24h
