# Supplementary material for: Protein phosphatase complement in rice: genome-wide identification and transcriptional analysis under abiotic stress conditions and reproductive development
Source: BMC Genomics. 2010 Jul 16;11:435. doi: 10.1186/1471-2164-11-435 (PMC3091634; doi:10.1186/1471-2164-11-435)
Supplement: Additional file 9 — Table S6. Differential expression analysis of OsPP genes during reproductive development. A gene is considered differentially expressed if it is up- or down-regulated at least 2 folds, at P value ≤ 0.05, with respect to all vegetative stages (seedling, mature leaf and root) [file 1471-2164-11-435-S9.XLSX]

## Sheet: Sheet1
Table S6. Differential expression analysis of OsPP genes during reproductive development. A gene is considered differentially expressed if it is up- or down-regulated >2 folds, at P value less than 0.05, with respect to all vegetative stages (seedling, mature leaf and root).
			P1			P2			P3			P4			P5			P6			S1			S2			S3			S4			S5
Probe Set ID	GENE NAME	TIGR Locus	Corrected Pvalue	Fold Change	Regulation	Corrected Pvalue	Fold Change	Regulation	Corrected Pvalue	Fold Change	Regulation	Corrected Pvalue	Fold Change	Regulation	Corrected Pvalue	Fold Change	Regulation	Corrected Pvalue	Fold Change	Regulation	Corrected Pvalue	Fold Change	Regulation	Corrected Pvalue	Fold Change	Regulation	Corrected Pvalue	Fold Change	Regulation	Corrected Pvalue	Fold Change	Regulation	Corrected Pvalue	Fold Change	Regulation
Os.5408.1.S1_at	OsPP1	LOC_Os01g07090	0.000375843	11.4361	down	0.00035542	11.5126	down	0.000371046	11.5434	down	0.000356644	11.8691	down	0.000369052	10.4997	down	0.00097957	7.10559	down	0.00111222	8.13715	down	0.000786459	8.53543	down	0.000365392	10.6035	down	0.00479208	10.698	down	0.0041196	10.449	down
Os.34741.1.S1_at	OsPP2	LOC_Os01g19130	0.0788972	1.50116	down	0.000446804	3.97519	down	0.023102	2.32804	down	0.0437186	2.17514	down	7.6636e-05	16.4879	down	0.00572353	2.22807	down	0.00141173	2.91697	down	0.000330912	5.01172	down	0.000228624	5.19634	down	0.00679647	3.56425	down	0.004217	4.36373	down
Os.13500.1.S1_at	OsPP3	LOC_Os01g20940	0.000565725	5.74611	up	0.00173781	4.02201	up	0.0155035	2.67298	up	0.015182	2.2777	up	0.00841602	2.76336	up	0.0713952	1.62533	up	0.0226459	1.86273	up	0.0254949	1.83593	up	0.217454	1.33442	up	0.239815	1.38958	up	0.461694	1.19136	up
Os.16993.1.S1_at	OsPP6	LOC_Os01g29469	0.00171513	3.36887	down	0.000437766	3.72383	down	3.76409e-06	4.07156	down	3.51331e-05	4.57746	down	0.000221271	2.80029	down	0.000327854	2.63352	down	0.000585562	2.14195	down	0.000481702	2.77531	down	0.00235033	1.57955	down	0.00318953	2.47689	down	0.00121468	2.36725	down
Os.37337.1.S1_a_at	OsPP7	LOC_Os01g32964	0.000632203	2.04715	up	0.000383323	2.43167	up	0.0086661	2.22063	up	0.00508244	1.68929	up	0.012675	1.31911	down	0.502488	1.041	up	0.0394755	1.26037	down	0.0486417	1.68815	up	0.000294805	1.34069	up	0.478314	1.06976	down	0.0171957	1.71371	down
Os.15194.1.S1_at	OsPP9	LOC_Os01g37130	0.000115304	11.8265	down	0.000203632	9.89753	down	0.000305038	16.6009	down	0.000180536	17.8334	down	4.56585e-05	19.8279	down	7.06377e-05	20.6893	down	6.50897e-05	16.1787	down	0.000121458	11.6882	down	6.72401e-05	12.6889	down	0.00538008	5.55519	down	0.0136789	3.03867	down
Os.5367.1.S1_at	OsPP10	LOC_Os01g40094	0.659566	1.17733	down	0.00177461	1.92172	down	0.119747	1.15301	down	0.0677068	1.50675	down	0.000351087	2.9553	down	0.00141503	2.07518	down	0.00162313	2.84956	down	0.00288261	1.85687	down	2.12083e-05	3.10999	down	0.00130712	4.47559	down	0.00101089	9.47658	down
Os.32938.1.S1_at	OsPP11	LOC_Os01g43100	0.192813	1.26383	down	0.20396	1.24932	down	0.0932867	1.38906	down	0.0572252	1.70143	down	0.523318	1.08529	down	0.00971481	2.04058	down	0.0960161	1.41867	down	0.00378877	2.64218	down	0.000540626	6.2423	down	0.00130712	13.3467	down	0.00157074	13.0059	down
Os.5690.1.S1_at	OsPP12	LOC_Os01g46760	0.0190999	2.64396	up	0.299181	1.22146	up	0.0541863	1.80458	up	0.0535948	2.17064	up	0.0486392	1.53236	up	0.570761	1.11555	down	0.554232	1.15616	up	0.0531805	1.61489	up	0.0199505	1.87097	up	0.0229559	2.61351	up	0.142079	1.63614	up
Os.27860.1.A1_at	OsPP14	LOC_Os01g53710	0.00163225	3.26486	up	0.00226061	2.67978	up	0.00947409	1.97055	up	0.00442872	3.33761	up	0.211572	1.32437	down	0.00185234	2.8493	up	0.745871	1.06021	down	0.00542394	2.84538	down	0.00100989	5.40711	down	0.012387	22.5278	down	0.000496303	83.9626	down
Os.27906.1.S1_a_at	OsPP15	LOC_Os01g62760	0.535785	1.20665	down	0.000169626	2.28923	down	0.0626138	1.22338	down	0.0420136	1.59988	down	0.00493956	1.93553	down	0.00795764	1.41975	down	0.520403	1.06925	down	0.421917	1.17068	up	0.002176	1.68189	down	0.0476721	1.31579	down	0.0357765	1.67802	down
Os.25548.1.A1_at	OsPP16	LOC_Os01g64010	0.00449321	1.55138	up	0.00616819	4.30204	up	0.532582	1.16007	up	0.132921	1.14745	down	0.776775	1.02026	down	0.0511535	1.6991	up	0.0111392	1.25041	down	0.252615	1.18406	down	0.659933	1.02864	up	0.183505	1.59983	up	0.113196	2.12157	up
Os.14216.1.S1_a_at	OsPP17	LOC_Os01g74530	0.00102662	2.42259	down	0.00013543	2.31359	down	0.000268213	1.98399	down	0.000211685	1.89969	down	0.00465705	1.43909	down	0.000107059	2.05625	down	0.01686	1.55075	down	0.00188794	1.86779	down	0.00111221	1.85346	down	0.108565	1.77814	down	0.0587705	1.35976	down
Os.11634.1.S1_at	OsPP18	LOC_Os02g05630	0.724672	1.04683	up	0.774163	1.03388	down	0.534392	1.11591	up	0.3114	1.18125	down	0.00104869	2.2951	down	0.128456	1.28445	up	0.0030933	1.7028	down	0.0388664	1.76618	down	0.0014161	1.74832	down	0.0974471	1.43513	down	0.0113158	1.81323	down
Os.17480.1.S1_at	OsPP19	LOC_Os02g08364	0.0422848	1.60537	up	0.0102587	2.16132	up	0.091686	1.73666	up	0.0310933	2.23087	up	0.055956	1.55065	down	0.00370797	2.49182	up	0.228689	1.31682	down	0.0109972	2.30962	down	0.0325636	1.68069	down	0.0482948	2.042	down	0.00881159	3.63115	down
Os.26553.1.S1_s_at	OsPP21	LOC_Os02g13100	0.00915271	3.21372	down	0.00588462	3.30254	down	0.00593154	3.38315	down	0.0123016	2.72655	down	0.13664	1.55446	up	0.00317147	3.95041	up	0.138526	1.55605	down	0.014951	4.49939	up	0.224987	1.37414	up	0.622341	1.31932	down	0.0645722	2.39644	down
Os.27158.1.S1_at	OsPP22	LOC_Os02g15594	0.000299756	1.65777	up	0.00225179	1.76412	up	0.00199378	2.02339	up	0.000772179	1.68593	up	0.000130752	1.93181	up	4.53624e-05	2.28904	up	0.146681	1.31303	down	0.798818	1.03863	up	0.91315	1.01027	down	0.253134	1.20148	up	0.00617808	2.00791	up
Os.9705.1.S1_at	OsPP24	LOC_Os02g27220	0.00327404	2.67727	up	0.00978356	1.9986	up	0.00189041	3.59797	up	0.000820236	3.87851	up	0.00185912	3.24797	up	0.000793344	3.8685	up	0.00321163	2.75554	up	0.00208486	2.85765	up	0.0167578	1.90237	up	0.363038	1.21255	up	0.989001	1.00262	up
Os.25539.1.S1_at	OsPP26	LOC_Os02g38580	0.619162	1.09308	down	0.00740493	1.68869	up	0.000101198	9.0967	up	0.000116948	8.45309	up	0.0190112	2.45638	up	0.497426	1.05456	down	0.00659151	3.19637	down	0.73671	1.0547	up	0.355995	1.3694	down	0.144221	1.82875	up	0.00211575	4.54567	up
OsAffx.24637.5.S1_at	OsPP30	LOC_Os02g38804	0.0454201	1.52605	down	0.0135695	1.70206	down	0.0267564	2.28523	up	0.281344	1.24519	down	0.0458623	1.48512	down	0.0276428	1.57434	down	0.0245444	1.70533	down	0.180557	1.54811	down	0.0129104	1.71548	down	0.0455361	1.9414	down	0.0334858	1.9408	down
Os.18058.1.S1_x_at	OsPP31	LOC_Os02g39410	6.24882e-05	4.50345	up	3.08606e-05	8.64136	up	0.000114983	10.833	up	8.50939e-05	6.87473	up	0.000547525	2.37805	up	0.0568562	1.23301	up	0.408668	1.11869	down	0.0010298	1.96772	up	0.000978234	2.02427	up	0.034333	1.68917	up	0.0724148	1.92042	up
Os.49254.1.S1_at	OsPP36	LOC_Os02g46080	0.000680928	2.79923	up	0.0437003	1.78511	up	0.000414469	2.29111	up	0.000167123	2.53178	up	0.000221853	2.76207	up	0.000979097	2.52438	up	0.356234	1.19272	up	0.0133567	1.9369	up	0.000350752	2.52925	up	0.0106645	4.5896	up	0.469805	1.35781	up
Os.54049.1.S1_at	OsPP37	LOC_Os02g46490	0.749563	1.03769	up	0.171479	1.10674	up	0.458683	1.10585	down	0.0123484	1.86562	down	0.00376643	1.83998	down	0.00609869	2.28683	down	0.00370309	2.35064	down	0.785035	1.04825	down	0.953442	1.00251	down	0.157745	2.15299	down	0.171119	2.66084	down
Os.7957.1.S1_at	OsPP38	LOC_Os02g48840	0.000402012	8.47984	up	0.00015117	8.96169	up	0.000472935	5.55018	up	0.00315446	3.0735	up	0.00832295	2.39328	up	0.0035987	2.66042	up	0.0038354	3.00585	up	0.000986829	4.3331	up	0.0188491	2.5151	up	0.0664545	2.12358	up	0.247326	1.40771	down
Os.13743.1.S1_at	OsPP40	LOC_Os02g55560	0.0107975	3.51139	down	2.95933e-06	4.85523	down	0.000979561	2.32136	down	8.66006e-05	2.41241	down	5.97506e-05	6.69728	down	8.36086e-05	3.26033	down	3.78099e-05	3.41322	down	0.192504	1.75317	up	6.0071e-05	9.02309	up	0.000213473	8.93143	up	0.000231007	5.69476	up
Os.10387.1.S1_a_at	OsPP41	LOC_Os02g57450	0.00106242	2.19127	down	1.60223e-05	4.17497	down	0.00156329	2.46027	down	0.000577356	2.72762	down	0.000154141	2.25995	down	0.00154671	2.37207	down	0.00721325	1.36996	down	0.0211288	2.06971	down	0.000889865	1.72137	down	0.00391498	2.32846	down	0.00402413	2.50541	down
Os.8372.1.S1_at	OsPP42	LOC_Os03g01750	7.5293e-05	3.71168	down	0.00030215	3.33321	down	2.0569e-05	4.24324	down	1.36564e-05	6.01639	down	0.000173387	7.11524	down	7.66054e-06	6.44738	down	5.47574e-05	3.92809	down	0.00061714	3.58019	down	0.000100637	2.57357	down	0.00568773	3.15733	down	0.00132321	4.11219	down
Os.14914.1.S1_at	OsPP43	LOC_Os03g04430	0.000169403	2.73996	up	0.000163552	2.38261	up	0.00125816	2.43362	up	0.000437993	2.50152	up	0.00106746	1.87008	up	2.30678e-05	4.1356	up	8.95669e-05	3.62947	up	0.0113845	1.66438	up	0.219887	1.23084	up	0.0764327	1.38828	down	0.0338407	1.68599	down
Os.7974.2.S1_at	OsPP45	LOC_Os03g09220	0.84883	1.04002	down	0.234961	1.25024	down	0.944463	1.01572	down	0.900918	1.05177	up	0.0220769	1.81731	up	0.000181615	8.32392	up	0.000853268	4.08047	up	0.00173561	3.82119	up	0.000843966	4.04969	up	0.0268213	2.51877	up	0.0571292	2.02495	up
Os.10384.1.S1_at	OsPP46	LOC_Os03g10950	0.104521	2.10188	up	0.467658	1.19172	down	0.326749	1.34122	up	0.0121812	2.6514	up	0.000661871	17.0547	down	0.103773	1.46113	up	0.00811436	2.58741	up	0.918848	1.01995	up	0.16591	1.37338	down	0.394157	1.26947	down	0.695307	1.09342	up
Os.12164.1.S1_at	OsPP47	LOC_Os03g16110	1.23758e-06	2.64045	up	4.62427e-06	2.08663	up	0.00142974	2.11485	up	0.00223178	1.72544	up	0.00213662	1.52748	up	0.000415221	1.38539	up	0.00383398	1.14166	up	0.000207948	2.2017	up	0.000229613	1.56786	up	0.163848	1.12383	up	0.0208336	1.1194	up
Os.25002.1.S1_at	OsPP49	LOC_Os03g16760	0.0165426	1.02309	down	0.585774	1.00388	up	0.135077	1.01777	down	0.0244917	1.02506	down	0.129778	1.01713	down	0.0116801	1.02915	down	0.0311809	1.02503	down	0.000307463	9.3171	up	0.014855	2.89785	up	0.0517974	1.59675	up	0.211946	1.57436	up
OsAffx.12910.1.S1_at	OsPP50	LOC_Os03g18150	0.0035584	3.2579	down	4.94793e-05	7.81402	down	0.000607466	4.59112	down	0.00517477	2.772	down	2.53608e-06	56.2228	down	0.000532721	2.47666	down	0.0170324	1.64145	down	0.0117607	2.81598	down	5.94447e-05	7.19618	down	0.000703689	12.4438	down	0.00102987	44.448	down
Os.49654.1.S1_at	OsPP51	LOC_Os03g18970	9.28028e-07	147.693	up	4.85693e-07	105.684	up	7.73639e-06	102.558	up	9.88308e-06	100.809	up	2.51207e-07	145.244	up	8.31065e-07	25.4795	up	2.05251e-06	73.5402	up	8.84304e-06	56.3245	up	9.1171e-06	81.1732	up	0.0120083	16.3792	up	0.00140174	2.56449	up
Os.7447.1.S1_a_at	OsPP52	LOC_Os03g25600	0.00126459	2.96839	up	0.000148933	2.35566	up	9.11536e-05	2.79706	up	0.000266521	1.80989	up	0.000453904	1.83885	up	0.0416439	1.14349	down	0.718098	1.04552	down	0.00124018	1.4358	up	0.0838382	1.23882	up	0.125527	1.47616	down	0.138101	2.18951	down
OsAffx.3349.1.S1_at	OsPP53	LOC_Os03g27780	0.744495	1.14322	up	0.199658	1.70799	down	0.367653	1.4772	down	0.762391	1.13177	up	0.511701	1.27994	down	0.756	1.16668	down	0.200354	1.74532	down	0.1648	2.04409	down	0.774848	1.12233	up	0.67881	1.19313	down	0.634242	1.22694	down
Os.38297.1.S1_a_at	OsPP55	LOC_Os03g55320	0.849323	1.04281	up	0.0614933	1.49463	down	0.24234	1.32851	down	0.536516	1.12914	down	0.000434278	6.2299	down	0.268533	1.21904	down	0.417611	1.16438	down	0.0241568	2.14112	down	0.0920947	1.41688	down	0.0799117	1.77893	down	0.0215263	3.48604	down
Os.9183.1.S1_at	OsPP56	LOC_Os03g59060	0.0457729	1.17261	up	0.338813	1.08056	up	0.0168586	1.19276	up	0.0591929	1.18377	up	0.00215453	1.37418	up	0.0284747	1.1963	down	0.00304501	1.26845	down	0.0407015	1.47513	down	0.0132207	1.22888	down	0.00514377	1.56631	down	0.0117487	1.84543	down
Os.9591.1.S1_at	OsPP57	LOC_Os03g59470	0.00203444	1.91148	down	0.000199929	2.12141	down	5.00867e-05	2.14611	down	9.85568e-05	2.22079	down	2.79265e-05	3.01126	down	0.000224853	1.76574	down	0.00106664	1.86244	down	0.000111495	2.20035	down	0.000142336	2.17728	down	0.00141047	2.24667	down	0.00154666	2.97628	down
Os.51090.1.S1_at	OsPP58	LOC_Os03g59530	0.0432133	1.54647	up	0.0179932	1.7944	up	0.0274788	1.66061	up	0.136755	1.29901	up	0.0213292	1.98966	up	0.102518	1.35444	up	0.14948	1.28448	up	0.000586089	4.37285	up	0.000951191	3.45439	up	0.055398	2.22633	up	0.218683	1.39356	up
Os.19321.1.S1_at	OsPP59	LOC_Os03g60650	0.0108021	2.65412	down	0.000365831	3.08582	down	0.0110501	1.81067	down	0.0445391	1.5472	down	8.31714e-05	16.5004	down	0.121259	1.28547	down	0.388421	1.07727	down	0.00721786	3.34035	down	4.34882e-05	5.76573	down	0.0092301	5.53938	down	0.00234736	10.4401	down
Os.25223.1.A1_at	OsPP60	LOC_Os03g61690	0.00106596	4.05014	up	0.00371409	2.61273	up	0.00123087	3.51692	up	0.000539961	4.59063	up	0.00294114	2.9367	up	0.000875014	4.06584	up	0.00216463	3.03534	up	0.00228195	2.75802	up	0.00528582	2.2302	up	0.108827	1.63544	up	0.227126	1.54227	up
OsAffx.25929.1.S1_at	OsPP61	LOC_Os04g08560	0.161299	2.02061	up	0.304493	1.28962	up	0.29192	1.29999	up	0.174547	1.74059	up	0.558778	1.15439	up	0.0666698	1.89578	up	0.422189	1.2135	up	0.0464577	2.75378	up	0.00532664	3.62657	up	0.219936	1.82001	up	0.145973	2.31282	up
Os.52757.1.S1_at	OsPP63	LOC_Os04g25570	3.14068e-07	19.4334	down	1.36726e-07	18.8506	down	5.47852e-05	17.3722	down	0.000145862	14.1496	down	4.0836e-08	20.3107	down	0.0145556	2.82678	down	7.04798e-05	6.9077	down	0.00056095	9.35883	down	0.000130354	8.28299	down	0.0091924	7.69956	down	0.0361035	6.03707	down
Os.12150.1.S1_at	OsPP64	LOC_Os04g33080	0.0533962	1.319	up	0.161924	1.16438	up	0.622489	1.05968	down	0.0267517	1.47382	down	0.00169608	2.37143	down	0.458404	1.08038	up	0.122678	1.25658	down	0.0150316	1.76366	down	0.00451571	2.10726	down	0.0140915	1.94469	down	0.0312679	1.90757	down
Os.7326.1.S1_at	OsPP65	LOC_Os04g37660	0.000177492	2.73053	down	1.04795e-05	3.76035	down	1.28842e-05	3.05724	down	0.000260258	2.64736	down	6.82779e-06	4.75363	down	1.39085e-05	4.59499	down	2.46112e-05	4.04638	down	0.000250273	4.21406	down	3.19181e-06	4.59646	down	0.0031267	5.69228	down	0.000861113	8.38405	down
OsAffx.14239.1.S1_at	OsPP67	LOC_Os04g42260	0.00786039	2.56	up	0.0618771	3.67914	up	7.79109e-06	40.6496	up	1.17555e-06	44.8885	up	0.00506824	5.56036	up	0.203275	1.07571	up	0.917837	1.00341	up	0.335248	1.85889	up	0.281214	1.53011	up	0.753329	1.00779	up	0.665825	1.01085	up
OsAffx.14345.1.S1_at	OsPP68	LOC_Os04g49490	0.000202181	4.74139	up	0.036939	1.66032	up	3.74202e-05	5.71618	up	0.000138661	5.99199	up	4.70917e-05	13.0418	up	0.000158572	3.94933	up	0.000146217	7.1223	up	0.00183578	3.82718	up	0.00122773	5.4423	up	0.126246	1.5955	up	0.259787	1.68083	up
Os.9653.1.S1_at	OsPP72	LOC_Os05g04360	0.00721682	1.63983	down	0.00141512	2.5231	down	0.000945105	1.91251	down	0.0129168	1.79251	down	0.000186054	2.39343	down	0.0135178	1.39863	down	0.00333836	2.09753	down	0.0850751	1.6806	down	0.00672654	1.66753	down	0.00987527	1.90363	down	0.0029072	2.489	down
Os.19558.1.S1_at	OsPP74	LOC_Os05g11550	0.203832	1.17471	down	0.0344755	1.51475	down	0.149577	1.22266	down	0.0228824	1.63345	down	0.0117662	1.4668	down	0.00301404	1.97771	down	0.00712537	1.4705	down	0.0345996	1.54745	down	0.00384989	2.11039	down	0.0790782	2.59791	down	0.581976	1.05757	down
Os.18094.2.S1_a_at	OsPP78	LOC_Os05g46040	0.0250827	1.88109	down	0.000715651	3.49277	down	0.000512133	2.59905	down	0.00313191	3.18785	down	8.90393e-05	5.45726	down	0.000631524	2.94976	down	0.00348163	2.47927	down	0.0116124	2.13506	down	7.38804e-05	4.88472	down	0.001315	6.55139	down	0.00268877	42.4869	down
Os.50134.1.S1_at	OsPP79	LOC_Os05g49730	0.41706	1.64509	up	0.577622	1.14782	up	0.0850428	1.78085	up	0.626252	1.44005	up	0.00564695	3.41482	down	0.0263621	2.19518	up	0.00383843	4.61967	down	0.329018	1.43209	down	0.307733	1.30216	up	0.0110502	6.5913	up	0.0102343	8.43772	up
Os.52518.1.S1_at	OsPP81	LOC_Os05g51510	0.383771	1.1685	up	0.982748	1.00185	up	0.655667	1.03682	down	0.065674	1.27772	down	0.00455887	1.37145	down	0.000874723	1.63618	down	0.000644921	1.85459	down	0.0310712	1.54735	down	0.000413194	2.49244	down	0.00632755	3.62965	down	0.0082769	3.28994	down
Os.7199.1.S1_s_at	OsPP82	LOC_Os06g05870	0.328054	1.10708	down	0.235974	1.15171	down	0.0619914	1.53322	down	0.0317421	1.53872	down	0.127054	1.39116	down	0.13747	1.20335	down	0.00727673	2.81969	down	0.016952	2.07854	down	0.0014745	4.02241	down	0.00842878	6.20106	down	0.0148905	4.15014	down
Os.19570.1.S1_at	OsPP83	LOC_Os06g06880	0.00396619	1.50483	down	0.00015759	1.69027	down	5.38743e-05	2.23078	down	0.000483501	2.97833	down	5.32788e-05	3.15887	down	5.96101e-05	3.33786	down	0.00068156	1.56842	down	0.000254315	2.00344	down	2.44402e-05	2.25049	down	0.000987926	2.59731	down	0.00163947	2.64613	down
Os.17303.1.S1_at	OsPP84	LOC_Os06g08140	0.000442858	3.7398	down	0.000690823	3.63694	down	0.000218231	3.0547	down	0.000230521	3.47209	down	0.000465979	2.9634	down	0.00155211	2.69464	down	0.000929645	2.68306	down	0.00104826	3.16549	down	0.000111286	3.39817	down	0.0403929	7.43437	down	0.0493099	8.15593	down
Os.6777.1.S1_at	OsPP85	LOC_Os06g20340	0.0060083	1.20564	down	0.0624096	1.14051	down	0.376987	1.08635	down	0.0366806	1.3614	down	0.000154323	1.78439	down	0.0506998	1.14437	up	0.792552	1.01651	up	0.0128633	1.62807	down	0.000136468	1.46673	down	0.16762	1.44177	down	0.207569	1.27837	down
OsAffx.4993.1.S1_at	OsPP86	LOC_Os06g33530	0.0494522	1.64451	down	0.0657403	1.6407	down	0.0130057	2.06296	down	0.00877193	2.05237	down	0.00654745	2.14893	down	0.00688807	2.10911	down	0.00899706	2.38829	down	0.010798	1.99455	down	0.00944912	2.3738	down	0.0600983	1.9726	down	0.422193	1.35266	down
Os.46761.1.S1_at	OsPP87	LOC_Os06g33549	0.000685239	19.3088	up	0.000840602	15.4137	up	0.00307891	8.6885	up	0.00382453	6.7718	up	0.00523145	5.29389	up	0.00618208	5.00137	up	0.0208248	3.51732	up	0.00135631	11.4198	up	0.00378104	7.18075	up	0.014242	9.95046	up	0.00616176	19.8997	up
Os.19320.1.S1_a_at	OsPP89	LOC_Os06g39600	0.582042	1.06126	up	0.0573465	1.32989	up	0.532194	1.10992	down	0.0876938	1.49523	down	0.000647861	2.59983	down	0.536931	1.06745	up	0.0053775	2.14355	down	0.0208521	1.67138	down	0.0125121	1.5287	down	0.0152171	2.25141	down	0.0232403	1.83753	down
Os.46083.1.S1_a_at	OsPP90	LOC_Os06g44210	0.38822	1.05336	down	0.00200748	1.40856	up	0.179564	1.1039	up	0.498057	1.05545	down	0.113565	1.09182	up	0.987089	1.00103	up	0.241252	1.07189	up	0.053062	1.14204	up	0.000506835	1.84282	up	0.00389142	2.50997	up	0.012852	2.65075	up
Os.34372.1.S1_at	OsPP91	LOC_Os06g48300	0.382107	1.39923	up	0.00540646	2.69276	down	0.189835	1.34812	up	0.209678	1.79118	up	5.66821e-05	7.56815	down	5.22034e-05	6.38353	up	0.000468748	5.39305	up	0.0315364	3.0201	up	2.90678e-05	8.49077	up	0.00143392	24.9363	up	0.00139513	45.1572	up
Os.38299.1.S1_at	OsPP93	LOC_Os07g02330	0.0994647	2.23105	down	0.00199797	5.80951	down	0.0262924	2.78223	down	0.143663	1.71282	down	0.000261649	19.5631	down	0.0173548	2.42069	down	0.431416	1.22151	down	0.0169791	2.51239	down	0.00366902	4.1263	down	0.0188711	4.42633	down	0.0188845	4.2565	down
Os.18231.1.S1_at	OsPP95	LOC_Os07g32380	0.00976299	2.12229	up	0.00266596	2.04342	up	0.000621728	2.58271	up	0.00755419	1.83625	up	0.53775	1.08775	up	0.000596885	2.62928	up	0.0625774	1.33303	up	0.0404899	1.37389	up	0.00756194	1.63222	up	0.0377458	1.61394	up	0.0394174	1.55463	up
Os.11587.1.S1_at	OsPP97	LOC_Os07g37890	0.13471	1.25609	up	0.0136284	1.26197	up	0.443287	1.03673	up	0.023345	1.2602	down	0.00257007	1.36747	down	0.0191714	1.37476	down	0.104	1.1036	up	0.717093	1.03969	up	0.043368	1.07692	up	0.0831957	1.18982	up	0.188345	1.1391	up
Os.14932.1.S1_at	OsPP99	LOC_Os07g49040	1.21702e-05	3.31011	up	2.94625e-05	4.4036	up	4.71289e-05	4.33484	up	6.08181e-06	4.23426	up	1.00628e-07	4.66129	up	3.51388e-05	2.00912	up	0.0011892	1.11278	up	0.139245	1.26461	up	0.0101003	1.4646	up	0.854768	1.02208	up	0.0905001	1.26972	down
Os.47314.1.S1_at	OsPP102	LOC_Os08g39100	0.858663	1.05904	down	0.00412393	6.61203	down	0.517521	1.28502	down	0.129133	1.64178	up	0.00378823	4.03575	up	0.0613722	2.38407	down	0.0265409	2.65265	down	0.122365	2.96019	down	0.0323465	2.24343	up	0.545819	1.29587	up	0.234863	1.58185	down
OsAffx.6092.1.S1_at	OsPP103	LOC_Os08g40200	0.0101993	1.87434	down	0.0719977	1.10285	down	0.0159273	1.47821	down	0.174255	1.5133	down	2.60183e-05	2.41643	down	0.0191112	1.39701	down	0.00161279	1.60318	down	0.00995827	1.46581	down	0.0106789	1.54201	down	0.0319705	1.91899	down	0.0208373	1.66013	down
Os.50998.1.S1_at	OsPP104	LOC_Os08g44320	0.0118074	2.78572	down	0.0727306	1.62105	down	0.0283886	1.95171	down	0.0352739	1.97224	down	0.082597	1.63006	down	0.00933833	2.55751	down	0.0458354	1.7882	down	0.0396042	1.87023	down	0.0403824	1.84953	down	0.125187	1.81617	down	0.0662991	2.38668	down
Os.38393.1.S1_at	OsPP105	LOC_Os09g05020	0.15206	1.37301	down	0.150312	1.09131	down	0.00737561	1.35973	down	0.0588605	1.29103	down	6.3132e-06	4.71472	down	0.15855	1.15438	down	6.35033e-05	3.21088	down	0.000315878	4.32443	down	2.39206e-06	6.99604	down	0.00158487	10.9368	down	0.00774982	3.19345	down
Os.17604.1.S1_at	OsPP106	LOC_Os09g11230	0.279566	1.17988	up	0.872032	1.01911	down	0.645152	1.05986	down	0.255202	1.21682	down	0.00429121	1.87277	up	0.156725	1.21773	down	0.117693	1.22977	down	0.0331808	1.41575	up	0.0428898	1.35737	up	0.198192	1.33489	up	0.0663753	1.70358	up
Os.25400.1.S1_at	OsPP107	LOC_Os09g14540	0.149855	1.29549	up	0.137786	1.13321	up	0.0568203	1.21012	down	0.0644352	1.60993	down	0.0567436	1.20777	down	0.000624484	2.35002	down	0.0163318	1.88541	down	0.068224	1.4647	down	0.0168555	1.85128	down	0.155684	4.01012	down	0.243726	2.73172	down
Os.49657.1.S1_at	OsPP109	LOC_Os09g28560	0.00488053	7.7825	up	0.00712248	4.64932	up	0.0039904	8.65649	up	0.00132385	11.796	up	0.00447697	6.1376	up	0.00286586	7.14623	up	0.00353072	6.9398	up	0.089102	2.30282	up	0.939645	1.03012	down	0.0774864	3.67341	down	0.0428818	4.51479	down
Os.2657.1.S1_x_at	OsPP113	LOC_Os10g39540	0.144117	1.3182	down	0.100148	1.16343	down	0.48233	1.03678	up	0.243254	1.2564	up	0.000654481	1.97692	down	5.29237e-05	3.07645	up	0.0219217	1.51241	up	0.0635777	1.50937	up	0.000508536	5.86062	up	0.000233582	3.95147	up	0.405475	1.1507	up
Os.3145.1.S1_at	OsPP115	LOC_Os10g41240	0.157962	1.21647	down	0.0120412	1.34366	down	0.935791	1.00964	up	0.0806898	1.1546	down	0.0125915	1.44701	up	0.007803	1.31638	up	0.333676	1.06889	down	0.00386715	1.94648	up	4.27939e-05	2.98776	up	0.00207842	3.06241	up	0.00201046	2.39688	up
Os.47425.1.A1_s_at	OsPP116	LOC_Os11g01790	0.000731321	20.0088	up	0.000465375	21.6972	up	0.000615522	19.5527	up	0.000866453	18.1024	up	0.00075329	19.2872	up	0.0787478	2.09978	up	0.0416217	2.93287	up	0.0196444	3.76749	up	0.0288063	2.87845	up	0.160346	2.10366	up	0.273157	1.67625	up
Os.25108.1.S1_at	OsPP119	LOC_Os11g11070	0.000582197	2.25935	up	0.000394391	2.26355	up	0.00877283	1.54252	up	0.883548	1.01711	down	0.0213269	1.34959	up	0.00400151	1.76309	down	0.0673899	1.27933	down	0.0351304	1.26406	up	0.0239895	1.37383	up	0.184834	1.23648	up	0.309722	1.20264	up
OsAffx.18834.1.S1_at	OsPP120	LOC_Os11g13820	0.0694079	2.73633	down	0.0719851	2.69849	down	0.0700237	2.72692	down	0.0703991	2.72132	down	0.0690123	2.74233	down	0.0688305	2.7448	down	0.0697074	2.73162	down	0.0756125	2.65495	down	0.154169	2.20884	down	0.403602	1.58826	down	0.276903	1.9757	down
Os.53036.1.S1_at	OsPP121	LOC_Os11g22404	2.09418e-05	8.59606	up	1.44348e-05	7.41413	up	0.00024723	6.10401	up	7.60997e-05	4.78447	up	2.05364e-07	10.7109	up	0.000959946	3.11399	up	2.38643e-06	4.22074	up	0.000112242	5.112	up	3.32138e-05	4.70669	up	0.00497896	3.38232	up	0.00183086	2.61399	up
OsAffx.19579.1.S1_at	OsPP129	LOC_Os12g09640	0.139757	2.49219	down	0.146571	2.44192	down	0.139543	2.4939	down	0.139319	2.4956	down	0.137143	2.51253	down	0.143389	2.46509	down	0.144612	2.456	down	0.140078	2.48963	down	0.140795	2.48434	down	0.229972	2.40906	down	0.251791	2.42263	down
Os.22969.1.S1_at	OsPP131	LOC_Os12g39120	0.112271	2.04772	up	0.226468	1.49556	up	0.000694126	3.50006	up	0.00106342	2.58077	up	0.186398	1.16568	down	0.000270858	2.7638	up	0.00658074	2.37478	up	0.83496	1.02104	up	0.0399386	1.29601	down	0.142858	2.11451	down	0.115893	6.30741	down
Os.26556.1.S1_at	OsPP132	LOC_Os12g42310	0.00878298	1.84381	down	0.000224867	6.24517	down	0.0118617	3.32901	down	0.00117514	2.38036	down	0.00119671	2.43389	down	0.00520617	4.21674	down	0.00178578	4.2125	down	0.0104369	9.07613	down	0.000229786	4.8475	down	0.0020604	5.70518	down	0.0100241	3.37879	down
