# Supplementary material for: Protein phosphatase complement in rice: genome-wide identification and transcriptional analysis under abiotic stress conditions and reproductive development
Source: BMC Genomics. 2010 Jul 16;11:435. doi: 10.1186/1471-2164-11-435 (PMC3091634; doi:10.1186/1471-2164-11-435)
Supplement: Additional file 10 — Table S7. cis-regulatory elements analysis of duplicated genes using PlantCARE database. [file 1471-2164-11-435-S10.XLSX]

## Sheet: Sheet1
Table S7. cis- regulatory elements analysis of duplicated genes using PlantCARE database
TIGR LOCUS ID	GENE Name	ABRE	ARE	CCGTCC-box	GCN4_motif	HSE	LTR	MBS	OCT	5UTR Py-rich stretch	CAT-box	GC-motif	TC-rich repeats	TCA-element	TGA-element	AuxRR-core	Box-W1	GARE-motif	TGACG-motif	Skn-1_motif	CE3	circadian	HD-Zip 1	HD-Zip 2	WUN-motif	RY-element	as-2-box	ERE	C-repeat/DRE	MSA-like	MBSI
LOC_Os05g04360	OsPP72	2	4	1	1	1	1	3	1
LOC_Os01g19130	OsPP2	2	5	1		3	1	2		1	1	2	1	1	1
LOC_Os05g44910	OsPP77			1		1		1	1				1	2
LOC_Os01g53710	OsPP14			1		2		2	1	1			1	1		1	1	1	1
LOC_Os05g38290	OsPP76	13	1	1				1		3		4			1				2	1
LOC_Os01g62760	OsPP15	6		1				2			1	5	1						3		1
LOC_Os06g48300	OsPP91	7	2	1		1		1				1			1					1
LOC_Os02g05630	OsPP18	1	5					1		1	1				2				3	1		1
LOC_Os06g44210	OsPP90	1		2						1		4						1				1
LOC_Os02g08364	OsPP19		5					1					1	1				1		1		2	1	1	1
LOC_Os02g15594	OsPP22	1		1				2		1	2	3		1				2				1
LOC_Os06g33549	OsPP87	1	1			1				7			2						1	2		1
LOC_Os02g35910	OsPP25		1			4				1			2		1				1	1						1	1
LOC_Os04g37660	OsPP65		2									1							1	2	1	1						1
LOC_Os02g46080	OsPP36	1	1	1			1	1	1			1			2					2									1
LOC_Os04g49490	OsPP68	1		1	1					2		4	1	1					1			2			1					1
LOC_Os06g08140	OsPP84	1			1		1	1							1				2	1										1
LOC_Os02g55560	OsPP40	5	1							1				4	1				1	1					1
LOC_Os10g39780	OsPP114		2				1			3				1			1		1	1		2
LOC_Os03g04430	OsPP43						1	1		20	1			1						1		1
LOC_Os10g27050	OsPP112	4						1		1	1	5										1								1
LOC_Os03g07150	OsPP44	8		3		1	1	1		5		1	1	1	1			1	1									1
LOC_Os05g02110	OsPP71		1			1		3		2	1			1					2			2
LOC_Os03g16760	OsPP49		2			1		1				1	2							1		7
LOC_Os03g18970	OsPP51		1				1						1			1			1			2
LOC_Os07g49040	OsPP99	1		1				1			2								1	2
LOC_Os12g42310	OsPP132				1	1	1	1		1	2	1	1		1				5	2		3
LOC_Os03g44500	OsPP54	4	2	1						1	1	7		2
LOC_Os07g02330	OsPP93		3							1			1	1	1				1	2
LOC_Os03g55320	OsPP55	1	2								1	1	1						1	3										1
LOC_Os02g39470	OsPP32	2				3		2					1	1						3		1
LOC_Os02g39480	OsPP33	8	1	1	1							1		1					2	1		1
LOC_Os02g42250	OsPP34							2			1			1	1					1		1
LOC_Os02g42270	OsPP35	1	3	1		1				1		2								3		2									1
LOC_Os06g33530	OsPP86	1	1			3		2						1				1		1		2						1
LOC_Os06g33549	OsPP87	1	1			1				7			2						1	2		1
